# Supplementary material for: Exploring the Potential of Anthocyanin-Based Edible Coatings in Confectionery—Temperature Stability, pH, and Biocapacity
Source: Foods. 2024 Aug 2;13(15):2450. doi: 10.3390/foods13152450 (PMC11312276; doi:10.3390/foods13152450)
Supplement: Supplementary file 1 [file foods-13-02450-s001.zip]

Archive with 1 entries (1 files):
- foods-3105830-supplementary.pdf
